# Supplementary material for: Learning analytics: Survey data for measuring the impact of study satisfaction on students' academic self-efficacy and performance
Source: Data Brief. 2019 May 23;25:104051. doi: 10.1016/j.dib.2019.104051 (PMC6562179; doi:10.1016/j.dib.2019.104051)
Supplement: Multimedia component 2 — . [file mmc2.csv]

A1	A2	A3	A4	A5	B1	B2	B3	B4	B5	B6	B7	B8	B9	C1	C2	C3	C4	C5	C6	C7	C8	C9	C10	D1	Academic_Performance	Academic_Self_Efficacy	Study_Satisfaction	Learning_Info_Resources_Use	Formal_Info_Resources_Use	Inorfmal_Info_Resources_Use
2	20	2	3	5	5	4	5	2	4	4	4	5	5	3	3	3	5	3	3	3	4	4	3	3	1,2861875101149	,939132222590726	-,648520116277654	,0486129368114351	-,179799243948299	-,296770602816339
1	23	2	4	3	4	4	4	4	5	4	3	4	4	4	4	4	4	3	3	4	2	5	4	3	,164052238150595	,151332268213779	,539971513569303	,358676476140522	1,19498889220405	-1,09360866446088
2	22	1	3	4	3	3	3	3	4	4	3	3	3	3	3	4	5	5	5	5	4	4	5	3	-,614980563409221	-1,0422147821756	-,225511687648271	1,00992808389738	,253336684191441	1,57145721146089
2	23	2	3		3	4	2	4	5	5	4	4	4	3	2	4	4	3	3	4	3	4	3	2	,507154708555082	-1,01184023424331	,854961062625497	,0276427263814288	-,289460392328012	-,695189633638607
2	22	1	3	3	4	4	4	5	5	4	4	4	4	4	3	4	4	4	4	5	5	5	4	3	,507154708555082	,151332268213779	,962979942198686	,839334049683495	,6521918156846	1,03576233514454
2	21	1		4	4	4	4	4	5	3	5	5	5	4	3	4	4	4	4	4	5	5	4	4	1,62928998051939	,151332268213779	,22498196451311	,358676476140522	,6521918156846	1,03576233514454
2	21	2	3		3	3	4	3	3	4	3	3	4	2	3	4	4	4	4	4	1	2		3	-,25320142693832	-,666842234095459	-,567986460236463	-,634424773136758	-,145518447301717	-,557913788144531
2	22	3	3	4	4	4	4	4	5	5	4	4	3	3	4	4	4	4	4	4	3	3	4	4	,145375572084181	,151332268213779	,854961062625497	-,303391023377665	,796133760710894	,238924273500005
2	20	1	3	3	4	4	4	4	5	5	4	4	4	3	3	4	4	3	4	4	4	4	4	3	,507154708555082	,151332268213779	,854961062625497	,0276427263814288	,253336684191441	,145294071341533
2	21	1	3	3	5	4	3	4	5	5	4	4	4	4	3	3	4	4	4	4	4	4	4	3	,507154708555082	,18838712643044	,854961062625497	,0276427263814288	,219055887544859	,637343304322273
2	21	1	3	2	4	4	3	3	2	5	4	5	4	1	4	3	5		4	4	4	4	3	4	,924408373643996	-,224040279866364	-,595471683768461	,529270510354408	-,434712430415163
2	21	1	3	3	5	5	3	4	5	5	5	5	3	3	3	4	4	4	4	4	4	4	4	3	,905731707577583	,594134222442873	,854961062625497	,0276427263814288	,253336684191441	,637343304322273
2	22	3	3	3	5	4	5	3	5	5	5	3	3	3	5	5	3	3	4	4	3	4	5	4	,0712243773997545	,939132222590726	,431952633996114	-,47398505759155	1,77206676537009	-,253124959480735
1	20	1	3	2	3	3	4	2	2	2	2	2	3	3	3	2	2	3	2	4	2	2	2	3	-1,37533669890262	-,666842234095459	-1,96344875956642	-1,63768034108272	-,612935172088039	-1,53567333861875
2	19	2	2	3	4	4	3	4	5	4	4	4	4	3	3	3	4	4	4	4	4	3	4	4	,507154708555082	-,224040279866364	,539971513569303	-,303391023377665	-,179799243948299	,637343304322273
1	20	3	2	4	3	4	4	4	4	4	4	4	4	3	3	4	4	3	3	4	3	4	4	3	,507154708555082	-,261095138083026	,197496740981112	,0276427263814288	,253336684191441	-,695189633638607
2	21	3	2	4	4	3	3	1	2	3	3	3	3	1	2	4	3	3	2	2	2	3	1	2	-,614980563409221	-,629787375878797	-2,07146763913961	-1,76633395443659	-1,08717065531433	-1,53567333861875
2	20	1	2	4	3	3	4	4	5	5	4	4	2	3	3	3	5	3	4	5	3	2	4	3	-,21640356438672	-,666842234095459	,854961062625497	,347860584379194	-,179799243948299	-,253124959480735
2	22	1	4	4	5	5	4	3	5	4	5	4	4	4	3	4	5	4	4	5	4	4	4	3	,85025717895957	,969506770523016	,11696308493992	1,00992808389738	,6521918156846	,637343304322273
2	20	3	2	3	4	3	5	5	3	5	4	5	3	3	4	4	5	3	5	5	5	4	4	3	,562629237173095	,120957720281489	,593019946078496	1,00992808389738	,796133760710894	,985777776321674
2	20	3	2	3	2	2	3	4	4	4	3	4	3	3	2	2	3	3	4	4	4	4	4	4	-,197726898320306	-1,86038928448484	,197496740981112	-,47398505759155	-1,15573224860749	,145294071341533
2	20	1	2	4	4	4	5	4	4	5	4	4	4	4	4	3	5	4	5	5	5	4	4	4	,507154708555082	,526704816293922	,512486290037305	1,00992808389738	,761852964064312	1,47782700930241
1	20	1	2	2	3	3	4	4	5	4	3	4	4	3	3	1	4	1	3	4	1	3	3	3	,164052238150595	-,666842234095459	,539971513569303	-,303391023377665	-1,04607110022778	-2,47612616124462
2	20	1	2	4	5	5	5	3	3	3	5	5	5	4	4	4	5	4	4	4	3	1	4	4	1,62928998051939	1,34487931860316	-,882976009292656	-,463830738922873	1,19498889220405	,238924273500005
1	19	1	2	5	3	2	4	3	4	4	3	3	3	1	1	1	5	1	1	5	5	5	1	3	-,614980563409221	-1,07258933010789	-,225511687648271	1,34096183365647	-2,929375516253	-1,7665793862713
2	19	3	2	3	5	4	5	3	4	4	4	4	4	2	3	4	5	4	5	5	4	5	4	3	,507154708555082	,939132222590726	-,225511687648271	1,34096183365647	-,145518447301717	1,07940797848015
2	20	2	2	4	5	5	5	3	5	5	5	5	4	1	5	4	5	1	2	4	3	3	4	3	1,26751084404848	1,34487931860316	,431952633996114	,198236760595314	,54122057424403	-2,12135277375796
2	21	3	4	4	3	3	4	3	5	4	4	4	4	3	3	3	5	5	5	5	5	4	4	4	,507154708555082	-,666842234095459	,11696308493992	1,00992808389738	-,179799243948299	1,96987624228315
1	19	1	2	4	4	5	3	2	4	4	4	4	4	4	3	3	3	3	4	4	3	1	3	3	,507154708555082	,181706816146068	-,648520116277654	-1,46708630686883	,219055887544859	-,253124959480735
2	20	1	2	3	4	5	5	5	5	5	5	5	5	4	4	4	5	4	5	5	4	5	4	4	1,62928998051939	,932451912306355	1,27796949125488	1,34096183365647	1,19498889220405	1,07940797848015
2	22	3	3	3	3	3	2	4		2	5	3	3	1	1	3	2	2	5	4		5		3	,0712243773997545	-1,41758733025575		-,644579091805436	-2,06310365997352
2	22	3	4	4	5	5	5	4	5	5	4	4	5	5	5	5	5	4	4	5	4	5	4	5	,868933845025983	1,34487931860316	,854961062625497	1,34096183365647	2,5697770283564	,637343304322273
2	22	3	4	2	4	4	5	5	4	3	4	3	3	3	4	3	4	4	4	3	5	4	3	2	-,271878093004733	,526704816293922	,305515620554301	-,453014847161544	,362997832571154	1,03576233514454
2	21	3	4		2	1	1	3	5	1	1	1	1	5	5	3	5	4		5	3	4	4	3	-2,85925110733783	-3,01688147665756	-,82800556222866	1,00992808389738	1,70350517207692
2	22	1	4	3	5	5	5	5	5	5	5	5	5	4	5	4	4	5	4	5	5	4	5	5	1,62928998051939	1,34487931860316	1,27796949125488	,508300299924402	1,7377859687235	1,52781156812528
2	23			3	3	3	3	3	2	4	4	4	4	3	4	4	2	3	3	4	1	3	3	3	,507154708555082	-1,0422147821756	-,910461232824655	-1,30664659132362	,796133760710894	-1,49202769528314
1	21	3	3	2	4	4	4	4	5	3	3	2	3	3	3	4	4	4	4	3	4	4	3	2	-1,03223422849814	,151332268213779	,22498196451311	-,453014847161544	,253336684191441	,637343304322273
2	24	3	4	4	4	4	5	2	5	5	4	3	4	3	3	4	4	3	4	4	5	4	4	3	,089901043466168	,526704816293922	,00894420536673085	,0276427263814288	,253336684191441	,543713102163801
1	22	2	4	3	5	5	5	5	5	5	5	5	5	5	5	5	5	5	5	5	5	5	5	5	1,62928998051939	1,34487931860316	1,27796949125488	1,34096183365647	2,5697770283564	1,96987624228315
2	22	3	4	5	3	2	4	2	1		3	3	3	2	3	2	2	3	3	4	3	3	2	3	-,614980563409221	-1,07258933010789		-1,30664659132362	-1,0117903035812	-,695189633638607
2	21	1	2	4	4	4	4	5	5	5	4	4	4	3	4	4	5	3	5	4	3	4	4	4	,507154708555082	,151332268213779	1,27796949125488	,529270510354408	,796133760710894	,188939714677137
1	21	3	3	4	5	5	5	5	5	5	1	5	5	3	4	5	5	3	3	4	4	4	4	4	,256880098901435	1,34487931860316	1,27796949125488	,529270510354408	1,22926968885063	-,296770602816339
1	23		5	4	3	3	2	2	2	3	4	3	3	5	3	5	5	4	3	5	1	5	4	5	-,271878093004733	-1,41758733025575	-1,64845921051023	1,34096183365647	1,4841828753175	-,999978462302404
1	21	3	3	4	5	4	4	3	4	3	3	3	4	4	3	3	4	4	4	3	3	2	4	3	-,25320142693832	,563759674510583	-,540501236704465	-1,11508234667973	,219055887544859	,238924273500005
2	19			4	3	4	2	3	4	4	4	4	3	3	3	3	4	4	3	4	4	3	3		,145375572084181	-1,01184023424331	-,225511687648271	-,303391023377665	-,179799243948299	,195278630164401
2	21	1	4	3	4	4	5	4	4	4	2	4	4	1	3	4	5	4	4	4	4		2	3	-,179050232253893	,526704816293922	,197496740981112		-,544373578794876	,637343304322273
	23	3	5	5	1	1	3	3	4	3	1	1	1	2	3	4	5	3	3	5	4	4	3	2	-2,85925110733783	-2,67856378679408	-,540501236704465	1,00992808389738	-,145518447301717	-,296770602816339
2	21	3	3	3	5	5	4	4	4	4	3	2	2	4	4	4	4	3	2	4	4	4	4	4	-1,39401336496904	,969506770523016	,197496740981112	,0276427263814288	1,19498889220405	-,738835276974212
2	22	1	4	4	5	3	4	5	5	5	4	4	4	3	3	3	5	3	3	5	2	4	5	4	,507154708555082	,158012578498151	1,27796949125488	1,00992808389738	-,179799243948299	-1,09360866446088
2	20	3	3	4	5	5	4	5	5	5	4	5	5	1	2	4	5	1	5	5	5	5	5	4	1,2861875101149	,969506770523016	1,27796949125488	1,34096183365647	-1,08717065531433	,00167931036019353
2	18		2		4	4	4	4	4	4	4	3	3	3	3	4	5	4	4	5	3	4	4	3	-,271878093004733	,151332268213779	,197496740981112	1,00992808389738	,253336684191441	,238924273500005
2	19		2	5	3	2	3	4	5	3	1	1	1				4		4	4	5	5	4		-2,85925110733783	-1,44796187818803	,22498196451311	,358676476140522
2	21	3	3	4	5	5	3	5	5	5	3	3	3	4	4	3	4	4	4	4	3	3	4	4	-,614980563409221	,594134222442873	1,27796949125488	-,303391023377665	,761852964064312	,238924273500005
2	19	2	2	5	4	3	3	4	5	5	2	3	3	3	3	3	3	3	3	3	4	4	3	3	-,958083033813708	-,629787375878797	,854961062625497	-,954642631134523	-,179799243948299	-,296770602816339
2	22	1	5	4	5	5	5	5	5	5	4	3	4	1	3	3	5	4	5	5	5	2	3	4	,089901043466168	1,34487931860316	1,27796949125488	,347860584379194	-,977509506934616	1,47782700930241
2	22	3	3	3	3	3	2	3	5	1	3	3	1	3	3	3	5	3	3	5	3	3	3	3	-1,33853883635102	-1,41758733025575	-,82800556222866	,678894334138287	-,179799243948299	-,695189633638607
2	23		5	4	5	5	5	2	1	1	1	3	3	1	1	1	3	3	3	3	4	3	2	3	-1,3011855042182	1,34487931860316	-2,62091308121081	-1,28567638089362	-2,929375516253	-,296770602816339
2	21	3	3	3	2	2	4	3	2	2	2	3	1	3	3	4	4	3	4	4	4	3	3	3	-1,68164130675551	-1,4850167364047	-1,54044033093704	-,303391023377665	,253336684191441	,145294071341533
2	23	3	4	3	5	4	4	4	4	3	3	4	4	3	4	4	4	3	4	5	3	4	4		,164052238150595	,563759674510583	-,117492808075082	,508300299924402	,796133760710894	-,253124959480735
2	21	1	4	3	3	2	3	2	4	2	1	1	1	2	2	1	5	2	5	5	3	3	3	3	-2,85925110733783	-1,44796187818803	-1,27849921439004	,678894334138287	-1,98772330824039	-,303109518303603
2	22	1	4	3	4	5	4	4	3	5	4	3	3	2	3	4	5	3	5	5	3	4	4	4	-,271878093004733	,557079364226212	,170011517449113	1,00992808389738	-,145518447301717	,188939714677137
2	22	1	4	2	2	3	3	4	5	5	4	3	3	3	1	2	5	5	5	5	5	4	4	4	-,271878093004733	-1,45464218847241	,854961062625497	1,00992808389738	-1,69852932512694	1,96987624228315
2	20		1	3	5	5	5	5	5	5	5	5	1	3	4	4	4	3	2	3	4	5	5	3	,182173434635781	1,34487931860316	1,27796949125488	-,121981097402451	,796133760710894	-,738835276974212
2	22	3	2	3	3	3	4	3	3	3	3	4	4	3	4	4	4	3	4	4	3	4	3	4	,164052238150595	-,666842234095459	-,882976009292656	,0276427263814288	,796133760710894	-,253124959480735
1	46	2	3	3	3	4	4	3	5	4	4	4	4	4	3	2	3	4	4	2	4	5	4	4	,507154708555082	-,261095138083026	,11696308493992	-1,1042664549184	-,214080040594881	,637343304322273
2	30		5	5	3	3	4	4	5	4	5	4	4	3	4	4	3	2	4	5	2	5	4	3	,85025717895957	-,666842234095459	,539971513569303	,337706265710516	,796133760710894	-1,14359322328374
2	20	1	3	3	5	5	5	5	5	5	5	5	4	3	3		5	3	5	5	4	5	5	5	1,26751084404848	1,34487931860316	1,27796949125488	1,34096183365647		,587358745499406
2	21	3	4	4	5	3	4	4	5	5	3	3	3	1	3	3	4	4	4	4	4	4	3	3	-,614980563409221	,158012578498151	,854961062625497	,0276427263814288	-,977509506934616	,637343304322273
2	21	3	3	4	5	5	5	4	5	5	4	5	3	4	3	2	2	3	4	2	1	1	3	4	,562629237173095	1,34487931860316	,854961062625497	-2,93002923792776	-,214080040594881	-1,04996302112527
2	22	3	3	3	3	3	4	3	5	5	3	3	3	3	3	4	2	3	1	5	2	2	3	2	-,614980563409221	-,666842234095459	,431952633996114	-1,15702276753974	,253336684191441	-1,97773801277662
2	39	3	2	5	4	3	5	3	3	3	5	4	4	3	4	4	4	4	4	4	4	4	4	4	,85025717895957	,120957720281489	-,882976009292656	,0276427263814288	,796133760710894	,637343304322273
2	20	1	3	3	3	4	3	4	5	4	3	3	2	3	3	4	5	3	4	4	3	5	4	3	-,976759699880122	-,636467686163169	,539971513569303	,860304260113502	,253336684191441	-,253124959480735
1	21	1	3	4	5	4	4	4	5	4	4	4	4	3	3	2	3	3	3	3	3	2	3	4	,507154708555082	,563759674510583	,539971513569303	-1,61671013065271	-,612935172088039	-,695189633638607
2	38	3	3	5	5	5	4	5	5	5	5	3	3	3	2	4	5	3	1	5	5	4	4	5	,0712243773997545	,969506770523016	1,27796949125488	1,00992808389738	-,289460392328012	-,782480920309816
2	23	2	4	3	2	3	3	3	5	5	3	3	3	3	3	4	4	3	3	4	4	4	4	3	-,614980563409221	-1,45464218847241	,431952633996114	,0276427263814288	,253336684191441	-,296770602816339
2	23	3	4		3	5	5	4	5	5	4	4	4	3	3	3	3	3	3	3	4	3	2	4	,507154708555082	,52002450600955	,854961062625497	-1,28567638089362	-,179799243948299	-,296770602816339
2	22	3	5	4	5	5	5	2	3	2	5	5	4	3	3	3	4	2	3	5	4	4	5	4	1,26751084404848	1,34487931860316	-1,62097398697823	,508300299924402	-,179799243948299	-,788819835797079
2	22	1	5		5	5	4	3	5	1	3	3	3	4	4	4	4	4	4	4	4	4	4	5	-,614980563409221	,969506770523016	-,82800556222866	,0276427263814288	1,19498889220405	,637343304322273
2	23	1	5		2	4	4	5	2	4	3	3	3	1	3		4		3	3	3	3	4	3	-,614980563409221	-,673522544379831	-,0644443755658888	-,784048596920638
2	22		4	3		2	3		4	4	4	3	2	1	1	1	1	1	1	1	1	1	1	2	-,633657229475634			-3,91231459544371	-2,929375516253	-3,36025550956037
2	22	3	4	4	4	4	4	3	3	4	4	5	4	4	2	4	4	4	4	3	5	2	4	2	,924408373643996	,151332268213779	-,567986460236463	-1,11508234667973	,109394739165147	1,03576233514454
2	21	3	4	4	4	5	5	4	5	1	1	2	4	5	4	4		4		3	5	5	5	4	-1,35666003283621	,932451912306355	-,404997133599277		1,59384402369721
2	22	1	4	2	5	5	4	4	4	4	4	4	4	3	3	4	5	3	4	4	3	4	4	4	,507154708555082	,969506770523016	,197496740981112	,529270510354408	,253336684191441	-,253124959480735
2	20	1	3	4	4	3	5	3	5	5	4	4	4	3	2	4	4	4	3	3	5	5	4	3	,507154708555082	,120957720281489	,431952633996114	-,121981097402451	-,289460392328012	,593697660986669
1	21	1	5		3	3	4	2	1	1	3	2	3	2	3	3	4	3	2	3	4	3	4	5	-1,03223422849814	-,666842234095459	-2,62091308121081	-,784048596920638	-,578654375441457	-,738835276974212
2	23	3	5	3	5	4	4	5	3	3	4	5	5	4	3	2	2	4	4	2	4	4	3	4	1,2861875101149	,563759674510583	-,0369591520338906	-1,93692798865048	-,214080040594881	,637343304322273
2	21	1	4	4	5	4	4	3	5	4	3	3	3	3	3	4	4	4	3	3	3	3	3	4	-,614980563409221	,563759674510583	,11696308493992	-,784048596920638	,253336684191441	-,203140400657867
2	22	3	4	2	3	3	3	3	5	2	4	4	4	3	3	4	5	4	5	5	4	4	5	3	,507154708555082	-1,0422147821756	-,513016013172467	1,00992808389738	,253336684191441	1,07940797848015
2	21	3		5	5	5	5	4	4	5	4	4	5	4	4	4	4	4	4	4	4	4	3	4	,868933845025983	1,34487931860316	,512486290037305	,0276427263814288	1,19498889220405	,637343304322273
2	22	1	4	5	4	4	3	2	3	3	3	3	3	4	3	2	5	3	3	5	5	5	4	4	-,614980563409221	-,224040279866364	-1,30598443792204	1,34096183365647	-,214080040594881	,101648428005929
2	23	3	4	4	4	4	5	4	4	4	4	4	4	3	3	3	4	4	4	4	3	4	4	4	,507154708555082	,526704816293922	,197496740981112	,0276427263814288	-,179799243948299	,238924273500005
2	22	1	5	2	2	3	3	4	5	4	3	2	2	2	3	4	4	5	5	5	4	5	4	4	-1,39401336496904	-1,45464218847241	,539971513569303	,839334049683495	-,145518447301717	1,57145721146089
2	27	1	5	5	5	5	5	5	5	5	5	5	5	3	5	5	5	5	2	5	3	5	5	4	1,62928998051939	1,34487931860316	1,27796949125488	1,34096183365647	1,77206676537009	-,153155841835
2	22	3	4	5	4	4	4	4	5	4	3	4	4	2	2	4	3	2	4	4	5	5	4	4	,164052238150595	,151332268213779	,539971513569303	-,142951307832457	-,68831552382117	,0516638691830611
2	20	3	3	3	5	4	5	3	5	4	4	4	3	3	3	3	3	3	3	3	4	3	3	4	,145375572084181	,939132222590726	,11696308493992	-1,28567638089362	-,179799243948299	-,296770602816339
2	20	3	3	3	2	2	1	2	1	3	3	3	3	3	3	1	5	1	3	5	3	1	2	2	-,614980563409221	-2,61113438064513	-1,99093398309842	,0168268346200999	-1,04607110022778	-1,67928809960009
2	24	3	3	4	4	3	3	3	5	5	4	4	3	3	3	4	4	4	4	4	5	4	4	3	,145375572084181	-,629787375878797	,431952633996114	,0276427263814288	,253336684191441	1,03576233514454
2	20	3	3	3	4	3	3	1	1	1	3	2	3	1	2	3	4		2	4	5	3	1	2	-1,03223422849814	-,629787375878797	-3,04392150984019	-,303391023377665	-1,52030658345407
2	22	3	5	3	3	2	2	3	4	3	2	2	2	1	2	3	4	3	4	4	4	4	4	4	-1,73711583537352	-1,82333442626818	-,540501236704465	,0276427263814288	-1,52030658345407	,145294071341533
2	20		2	4	5	5	5	3	3	3	4	4	4	3	3	3	3	3	4	4	3	4	3	4	,507154708555082	1,34487931860316	-,882976009292656	-,47398505759155	-,179799243948299	-,253124959480735
2	19	1	2	4	4	3	4	5	5	5	4	4	4	3	3	4	4	3	2	3	3	2	3	3	,507154708555082	-,254414827798654	1,27796949125488	-1,11508234667973	,253336684191441	-1,13725430779648
2	19		2	4	3	4	3	4	5	4	4	2	3	2	3	2	4	2	4	3	3	4	3	3	-,689131758093647	-,636467686163169	,539971513569303	-,453014847161544	-1,0117903035812	-,745174192461475
1	23	3	5	4	4	4	5	4	5	2	2	4	4	4	1	2	4	3	4	5	5	3	4	3	-,179050232253893	,526704816293922	-,0900075845430837	,177266550165308	-1,29967419363379	,543713102163801
2	19	2	2	3	5	5	5	3	5	5	5	4	5	1	3	3	5	5	5	5	4	4	5	5	1,21203631543047	1,34487931860316	,431952633996114	1,00992808389738	-,977509506934616	1,57145721146089
2	19		2	4	4	4	4	3	4	3	3	4	5	3	3	3	4	4	3	3	4	3	4	3	,525831374621496	,151332268213779	-,540501236704465	-,784048596920638	-,179799243948299	,195278630164401
1	19		2	5	4	3	3	4	4	4	4	3	3	3	3	3	4	4	3	4	4	3	3	3	-,271878093004733	-,629787375878797	,197496740981112	-,303391023377665	-,179799243948299	,195278630164401
2	19	3	2	3	3	3	3	2	4	2	2	3	3	3	3	4	4	3	3	5	3		3	3	-,958083033813708	-1,0422147821756	-1,27849921439004		,253336684191441	-,695189633638607
2	20	2	2	5	4	3	4	4	4	5	3	3	3	2	4	4	5	4	4	5	4	5	4	4	-,614980563409221	-,254414827798654	,512486290037305	1,34096183365647	,397278629217735	,637343304322273
1	19	1	2	5	5	5	5	2	2	2	4	4	4	3	3	5	5	5	1	5	5	3	4	3	,507154708555082	1,34487931860316	-1,96344875956642	,678894334138287	,686472612331181	,201617545651664
2	20	3	2	3	4	4	2	4	5	1	4	3	3	2	4	4	5	3	4	5	4	4	4	5	-,271878093004733	-,599412827946508	-,404997133599277	1,00992808389738	,397278629217735	,145294071341533
1	19	1	2	4	4	5	3	5	4	5	4	3	1	4	3	3	5	3	4	4	4	3	3	2	-,995436365946535	,181706816146068	,935494718666688	,198236760595314	,219055887544859	,145294071341533
1	19	1	2	2	3	4	3	3	2	5	1	5	5	2	2	3	3	3	2	2	2	2	3	3	,256880098901435	-,636467686163169	-,595471683768461	-2,09736770419568	-1,12145145196091	-1,53567333861875
2	20	1	2	4	4	5	5	5	5	5	2	1	1	3	3	5	5	5	5	5	5	5	5	3	-2,51614863693334	,932451912306355	1,27796949125488	1,34096183365647	,686472612331181	1,96987624228315
2	19	1	2	5	3	3	3	1	1	1	2	2	2	3	3	5	5	5	3	5	3	5	5	3	-1,73711583537352	-1,0422147821756	-3,04392150984019	1,34096183365647	,686472612331181	,288908832322873
2	19	1	2	5	4	3	4	4	4	5	3	4	2	3	3	3	4	3	2	3	2	2	3	4	-,559506034791208	-,254414827798654	,512486290037305	-1,11508234667973	-,179799243948299	-1,53567333861875
2	19	2	2	3	3	3	3	3	2	4	4	4	4	3	3	3	4	3	3	4	4	4	3	3	,507154708555082	-1,0422147821756	-,910461232824655	,0276427263814288	-,179799243948299	-,296770602816339
2	19	2	2	3	5	4	4	3	4	3	3	4	4	3	3	3	4	3	3	1	4	4	3	3	,164052238150595	,563759674510583	-,540501236704465	-1,41432999424749	-,179799243948299	-,296770602816339
2	20	1	2	4	5	5	4	5	5	5	3	4	4	3	3	4	5	5	5	5	3	4	4	4	,164052238150595	,969506770523016	1,27796949125488	1,00992808389738	,253336684191441	1,17303818063862
1	19	1	2	4	5	4	3	3	4	4	4	4	5	3	2	3	4	3	3	4	4	3	3	3	,868933845025983	,18838712643044	-,225511687648271	-,303391023377665	-,722596320467752	-,296770602816339
2	19	1	2	4	5	5	4	5	5	5	5	5	5	3	3	3	5	4	3	4	4	4	5	3	1,62928998051939	,969506770523016	1,27796949125488	,529270510354408	-,179799243948299	,195278630164401
2	21	1	4	3	3	3	3	4	5	1	3	3	5	2	2	4	4	4	4	4	4	3	3	4	,108577709532582	-1,0422147821756	-,404997133599277	-,303391023377665	-,68831552382117	,637343304322273
2	19	3	2	5	5	5	5	3	2	3	5	5	5	3	3	4	2	1	1	1	3	4	3	3	1,62928998051939	1,34487931860316	-1,22545078188085	-2,41758556219345	,253336684191441	-2,56341744791583
1	19	3	2	2	5	5	4	3	5	4	5	5	5	1	1	1	4	4	5	5	4	5	4		1,62928998051939	,969506770523016	,11696308493992	,839334049683495	-2,929375516253	1,07940797848015
2	20	1	2		3	4	3	2	3	3	4	3	3	3	3	4	4	4	4	4	4	4	3	3	-,271878093004733	-,636467686163169	-1,30598443792204	,0276427263814288	,253336684191441	,637343304322273
